# Supplementary material for: Effects of Prohydrojasmon on the Number of Infesting Herbivores and Biomass of Field-Grown Japanese Radish Plants
Source: Front Plant Sci. 2021 Aug 12;12:695701. doi: 10.3389/fpls.2021.695701 (PMC8406856; doi:10.3389/fpls.2021.695701)
Supplement: Supplementary file 1 [file Data_Sheet_1.xlsx]

## Sheet: Figure 1ABC
	The data on the occurrence of aphids and that of mummies on Japanese radish plants for Figure 1
	Week	Treatment	Block	Plant	Aphid	Mummy
	1	Water	P1	C11	0	0
	1	Water	P1	C12	0	0
	1	Water	P1	C13	0	0
	1	Water	P1	C14	0	0
	1	Water	P1	C15	0	0
	1	Water	P1	C16	0	0
	1	Water	P1	C17	0	0
	1	Water	P1	C18	0	0
	1	PDJ	P4	T41	0	0
	1	PDJ	P4	T42	0	0
	1	PDJ	P4	T43	0	0
	1	PDJ	P4	T44	0	0
	1	PDJ	P4	T45	0	0
	1	PDJ	P4	T46	0	0
	1	PDJ	P4	T47	0	0
	1	PDJ	P4	T48	0	0
	1	PDJ	P6	T61	0	0
	1	PDJ	P6	T62	0	0
	1	PDJ	P6	T63	0	0
	1	PDJ	P6	T64	0	0
	1	PDJ	P6	T65	0	0
	1	PDJ	P6	T66	0	0
	1	PDJ	P6	T67	0	0
	1	PDJ	P6	T68	0	0
	1	Water	P8	C81	0	0
	1	Water	P8	C82	0	0
	1	Water	P8	C83	0	0
	1	Water	P8	C84	0	0
	1	Water	P8	C85	0	0
	1	Water	P8	C86	0	0
	1	Water	P8	C87	0	0
	1	Water	P8	C88	0	0
	1	Water	P9	C91	0	0
	1	Water	P9	C92	0	0
	1	Water	P9	C93	0	0
	1	Water	P9	C94	0	0
	1	Water	P9	C95	0	0
	1	Water	P9	C96	0	0
	1	Water	P9	C97	0	0
	1	Water	P9	C98	0	0
	1	PDJ	P11	T111	0	0
	1	PDJ	P11	T112	0	0
	1	PDJ	P11	T113	0	0
	1	PDJ	P11	T114	0	0
	1	PDJ	P11	T115	0	0
	1	PDJ	P11	T116	0	0
	1	PDJ	P11	T117	0	0
	1	PDJ	P11	T118	0	0
	2	Water	P1	C11	0	0
	2	Water	P1	C12	0	0
	2	Water	P1	C13	0	0
	2	Water	P1	C14	0	0
	2	Water	P1	C15	0	0
	2	Water	P1	C16	0	0
	2	Water	P1	C17	0	0
	2	Water	P1	C18	0	0
	2	PDJ	P4	T41	0	0
	2	PDJ	P4	T42	0	0
	2	PDJ	P4	T43	0	0
	2	PDJ	P4	T44	0	0
	2	PDJ	P4	T45	0	0
	2	PDJ	P4	T46	0	0
	2	PDJ	P4	T47	0	0
	2	PDJ	P4	T48	0	0
	2	PDJ	P6	T61	0	0
	2	PDJ	P6	T62	0	0
	2	PDJ	P6	T63	0	0
	2	PDJ	P6	T64	0	0
	2	PDJ	P6	T65	0	0
	2	PDJ	P6	T66	0	0
	2	PDJ	P6	T67	0	0
	2	PDJ	P6	T68	0	0
	2	Water	P8	C81	0	0
	2	Water	P8	C82	0	0
	2	Water	P8	C83	0	0
	2	Water	P8	C84	0	0
	2	Water	P8	C85	0	0
	2	Water	P8	C86	0	0
	2	Water	P8	C87	0	0
	2	Water	P8	C88	0	0
	2	Water	P9	C91	0	0
	2	Water	P9	C92	0	0
	2	Water	P9	C93	0	0
	2	Water	P9	C94	0	0
	2	Water	P9	C95	0	0
	2	Water	P9	C96	0	0
	2	Water	P9	C97	0	0
	2	Water	P9	C98	0	0
	2	PDJ	P11	T111	0	0
	2	PDJ	P11	T112	0	0
	2	PDJ	P11	T113	0	0
	2	PDJ	P11	T114	0	0
	2	PDJ	P11	T115	0	0
	2	PDJ	P11	T116	0	0
	2	PDJ	P11	T117	0	0
	2	PDJ	P11	T118	0	0
	3	Water	P1	C11	0	0
	3	Water	P1	C12	0	0
	3	Water	P1	C13	0	0
	3	Water	P1	C14	0	0
	3	Water	P1	C15	0	0
	3	Water	P1	C16	0	0
	3	Water	P1	C17	0	0
	3	Water	P1	C18	0	0
	3	PDJ	P4	T41	0	0
	3	PDJ	P4	T42	0	0
	3	PDJ	P4	T43	0	0
	3	PDJ	P4	T44	0	0
	3	PDJ	P4	T45	0	0
	3	PDJ	P4	T46	0	0
	3	PDJ	P4	T47	0	0
	3	PDJ	P4	T48	0	0
	3	PDJ	P6	T61	0	0
	3	PDJ	P6	T62	0	0
	3	PDJ	P6	T63	0	0
	3	PDJ	P6	T64	0	0
	3	PDJ	P6	T65	0	0
	3	PDJ	P6	T66	0	0
	3	PDJ	P6	T67	0	0
	3	PDJ	P6	T68	0	0
	3	Water	P8	C81	0	0
	3	Water	P8	C82	0	0
	3	Water	P8	C83	0	0
	3	Water	P8	C84	0	0
	3	Water	P8	C85	0	0
	3	Water	P8	C86	0	0
	3	Water	P8	C87	0	0
	3	Water	P8	C88	0	0
	3	Water	P9	C91	0	0
	3	Water	P9	C92	0	0
	3	Water	P9	C93	0	0
	3	Water	P9	C94	0	0
	3	Water	P9	C95	10	0
	3	Water	P9	C96	0	0
	3	Water	P9	C97	0	0
	3	Water	P9	C98	0	0
	3	PDJ	P11	T111	0	0
	3	PDJ	P11	T112	0	0
	3	PDJ	P11	T113	0	0
	3	PDJ	P11	T114	0	0
	3	PDJ	P11	T115	0	0
	3	PDJ	P11	T116	0	0
	3	PDJ	P11	T117	0	0
	3	PDJ	P11	T118	0	0
	4	Water	P1	C11	0	0
	4	Water	P1	C12	0	0
	4	Water	P1	C13	0	0
	4	Water	P1	C14	0	0
	4	Water	P1	C15	0	0
	4	Water	P1	C16	0	0
	4	Water	P1	C17	0	0
	4	Water	P1	C18	9	0
	4	PDJ	P4	T41	0	0
	4	PDJ	P4	T42	0	0
	4	PDJ	P4	T43	0	0
	4	PDJ	P4	T44	0	0
	4	PDJ	P4	T45	0	0
	4	PDJ	P4	T46	0	0
	4	PDJ	P4	T47	1	0
	4	PDJ	P4	T48	0	0
	4	PDJ	P6	T61	0	0
	4	PDJ	P6	T62	0	0
	4	PDJ	P6	T63	0	0
	4	PDJ	P6	T64	0	0
	4	PDJ	P6	T65	0	0
	4	PDJ	P6	T66	0	0
	4	PDJ	P6	T67	5	0
	4	PDJ	P6	T68	0	0
	4	Water	P8	C81	0	0
	4	Water	P8	C82	0	0
	4	Water	P8	C83	0	0
	4	Water	P8	C84	1	0
	4	Water	P8	C85	1	0
	4	Water	P8	C86	1	0
	4	Water	P8	C87	0	0
	4	Water	P8	C88	0	0
	4	Water	P9	C91	0	0
	4	Water	P9	C92	0	0
	4	Water	P9	C93	3	0
	4	Water	P9	C94	0	0
	4	Water	P9	C95	11	0
	4	Water	P9	C96	0	0
	4	Water	P9	C97	0	0
	4	Water	P9	C98	2	0
	4	PDJ	P11	T111	0	0
	4	PDJ	P11	T112	0	0
	4	PDJ	P11	T113	0	0
	4	PDJ	P11	T114	0	0
	4	PDJ	P11	T115	0	0
	4	PDJ	P11	T116	0	0
	4	PDJ	P11	T117	0	0
	4	PDJ	P11	T118	0	0
	5	Water	P1	C11	2	0
	5	Water	P1	C12	0	0
	5	Water	P1	C13	6	0
	5	Water	P1	C14	1	0
	5	Water	P1	C15	1	0
	5	Water	P1	C16	8	0
	5	Water	P1	C17	13	0
	5	Water	P1	C18	2	0
	5	PDJ	P4	T41	0	0
	5	PDJ	P4	T42	0	0
	5	PDJ	P4	T43	0	0
	5	PDJ	P4	T44	0	0
	5	PDJ	P4	T45	0	0
	5	PDJ	P4	T46	0	0
	5	PDJ	P4	T47	0	0
	5	PDJ	P4	T48	0	0
	5	PDJ	P6	T61	1	0
	5	PDJ	P6	T62	2	0
	5	PDJ	P6	T63	0	0
	5	PDJ	P6	T64	0	0
	5	PDJ	P6	T65	1	0
	5	PDJ	P6	T66	0	0
	5	PDJ	P6	T67	21	0
	5	PDJ	P6	T68	0	0
	5	Water	P8	C81	0	0
	5	Water	P8	C82	0	0
	5	Water	P8	C83	0	0
	5	Water	P8	C84	1	0
	5	Water	P8	C85	0	0
	5	Water	P8	C86	0	0
	5	Water	P8	C87	3	0
	5	Water	P8	C88	0	0
	5	Water	P9	C91	0	0
	5	Water	P9	C92	0	0
	5	Water	P9	C93	0	0
	5	Water	P9	C94	3	0
	5	Water	P9	C95	198	0
	5	Water	P9	C96	3	0
	5	Water	P9	C97	0	0
	5	Water	P9	C98	4	0
	5	PDJ	P11	T111	1	0
	5	PDJ	P11	T112	0	0
	5	PDJ	P11	T113	0	0
	5	PDJ	P11	T114	0	0
	5	PDJ	P11	T115	1	0
	5	PDJ	P11	T116	0	0
	5	PDJ	P11	T117	3	0
	5	PDJ	P11	T118	0	0
	7	Water	P1	C11	18	0
	7	Water	P1	C12	13	0
	7	Water	P1	C13	77	0
	7	Water	P1	C14	45	0
	7	Water	P1	C15	20	0
	7	Water	P1	C17	43	0
	7	PDJ	P4	T41	6	0
	7	PDJ	P4	T43	3	0
	7	PDJ	P4	T44	8	0
	7	PDJ	P4	T45	1	0
	7	PDJ	P4	T46	13	0
	7	PDJ	P4	T48	0	0
	7	PDJ	P6	T62	9	1
	7	PDJ	P6	T63	4	0
	7	PDJ	P6	T64	4	0
	7	PDJ	P6	T65	1	0
	7	PDJ	P6	T67	24	0
	7	PDJ	P6	T68	24	0
	7	Water	P8	C81	3	1
	7	Water	P8	C84	166	0
	7	Water	P8	C85	0	0
	7	Water	P8	C86	0	0
	7	Water	P8	C87	23	0
	7	Water	P8	C88	31	0
	7	Water	P9	C91	35	0
	7	Water	P9	C93	3	0
	7	Water	P9	C94	25	1
	7	Water	P9	C95	455	6
	7	Water	P9	C96	66	0
	7	Water	P9	C98	1	0
	7	PDJ	P11	T111	8	0
	7	PDJ	P11	T112	2	0
	7	PDJ	P11	T114	1	0
	7	PDJ	P11	T115	1	0
	7	PDJ	P11	T116	0	0
	7	PDJ	P11	T117	0	0
	8	Water	P1	C11	44	1
	8	Water	P1	C12	78	1
	8	Water	P1	C13	423	2
	8	Water	P1	C14	206	1
	8	Water	P1	C15	55	1
	8	Water	P1	C17	137	1
	8	PDJ	P4	T41	121	0
	8	PDJ	P4	T43	117	0
	8	PDJ	P4	T44	37	0
	8	PDJ	P4	T45	30	0
	8	PDJ	P4	T46	22	0
	8	PDJ	P4	T48	37	2
	8	PDJ	P6	T62	35	0
	8	PDJ	P6	T63	67	0
	8	PDJ	P6	T64	51	0
	8	PDJ	P6	T65	15	0
	8	PDJ	P6	T67	41	0
	8	PDJ	P6	T68	42	0
	8	Water	P8	C81	93	0
	8	Water	P8	C84	463	2
	8	Water	P8	C85	35	0
	8	Water	P8	C86	47	0
	8	Water	P8	C87	58	0
	8	Water	P8	C88	132	0
	8	Water	P9	C91	114	0
	8	Water	P9	C93	59	0
	8	Water	P9	C94	50	0
	8	Water	P9	C95	481	0
	8	Water	P9	C96	68	0
	8	Water	P9	C98	55	0
	8	PDJ	P11	T111	7	0
	8	PDJ	P11	T112	3	0
	8	PDJ	P11	T114	5	0
	8	PDJ	P11	T115	0	0
	8	PDJ	P11	T116	29	0
	8	PDJ	P11	T117	1	0
	9	Water	P1	C11	165	5
	9	Water	P1	C12	125	5
	9	Water	P1	C13	524	10
	9	Water	P1	C14	592	2
	9	Water	P1	C15	28	4
	9	Water	P1	C17	263	4
	9	PDJ	P4	T41	105	3
	9	PDJ	P4	T43	66	0
	9	PDJ	P4	T44	28	1
	9	PDJ	P4	T45	16	0
	9	PDJ	P4	T46	12	4
	9	PDJ	P4	T48	13	1
	9	PDJ	P6	T62	29	4
	9	PDJ	P6	T63	147	1
	9	PDJ	P6	T64	124	1
	9	PDJ	P6	T65	21	3
	9	PDJ	P6	T67	30	1
	9	PDJ	P6	T68	84	1
	9	Water	P8	C81	77	7
	9	Water	P8	C84	664	6
	9	Water	P8	C85	4	1
	9	Water	P8	C86	51	1
	9	Water	P8	C87	68	2
	9	Water	P8	C88	283	1
	9	Water	P9	C91	279	6
	9	Water	P9	C93	88	3
	9	Water	P9	C94	112	8
	9	Water	P9	C95	723	17
	9	Water	P9	C96	143	5
	9	Water	P9	C98	184	1
	9	PDJ	P11	T111	14	1
	9	PDJ	P11	T112	26	2
	9	PDJ	P11	T114	9	1
	9	PDJ	P11	T115	18	1
	9	PDJ	P11	T116	45	0
	9	PDJ	P11	T117	12	0
	10	Water	P1	C11	171	7
	10	Water	P1	C12	234	5
	10	Water	P1	C13	1026	11
	10	Water	P1	C14	612	8
	10	Water	P1	C15	168	7
	10	Water	P1	C17	478	10
	10	PDJ	P4	T41	227	6
	10	PDJ	P4	T43	80	1
	10	PDJ	P4	T44	59	4
	10	PDJ	P4	T45	32	8
	10	PDJ	P4	T46	20	4
	10	PDJ	P4	T48	34	0
	10	PDJ	P6	T62	75	4
	10	PDJ	P6	T63	161	4
	10	PDJ	P6	T64	80	3
	10	PDJ	P6	T65	34	3
	10	PDJ	P6	T67	103	1
	10	PDJ	P6	T68	107	0
	10	Water	P8	C81	124	10
	10	Water	P8	C84	602	31
	10	Water	P8	C85	73	1
	10	Water	P8	C86	70	3
	10	Water	P8	C87	232	6
	10	Water	P8	C88	316	9
	10	Water	P9	C91	448	10
	10	Water	P9	C93	158	2
	10	Water	P9	C94	143	8
	10	Water	P9	C95	609	17
	10	Water	P9	C96	158	6
	10	Water	P9	C98	325	4
	10	PDJ	P11	T111	32	4
	10	PDJ	P11	T112	96	3
	10	PDJ	P11	T114	21	1
	10	PDJ	P11	T115	73	3
	10	PDJ	P11	T116	95	1
	10	PDJ	P11	T117	24	1
	11	Water	P1	C13	2283	28
	11	Water	P1	C14	1392	23
	11	Water	P1	C15	166	4
	11	Water	P1	C17	547	16
	11	PDJ	P4	T43	138	8
	11	PDJ	P4	T44	138	4
	11	PDJ	P4	T45	91	15
	11	PDJ	P4	T48	80	10
	11	PDJ	P6	T62	227	3
	11	PDJ	P6	T63	304	9
	11	PDJ	P6	T65	85	4
	11	PDJ	P6	T68	203	10
	11	Water	P8	C84	1306	109
	11	Water	P8	C85	105	3
	11	Water	P8	C86	173	6
	11	Water	P8	C87	596	13
	11	Water	P9	C93	259	7
	11	Water	P9	C94	442	12
	11	Water	P9	C95	778	25
	11	Water	P9	C98	516	13
	11	PDJ	P11	T111	44	1
	11	PDJ	P11	T114	84	2
	11	PDJ	P11	T115	244	5
	11	PDJ	P11	T116	65	5

## Sheet: Figure 2ABCD
	The data on the occurrence of thrips, leaf-mining fly larvae, vegetable weevils, and cabbage butterfly larvae for Figure 2
	Week	Treatment	Block	Plant	Thrips	Leaf-mining fly	Vegetable weevils	Cabbage butterfly
	1	Water	P1	C11	0	0	0	0
	1	Water	P1	C12	0	0	0	0
	1	Water	P1	C13	0	0	0	0
	1	Water	P1	C14	0	0	0	0
	1	Water	P1	C15	0	0	0	0
	1	Water	P1	C16	0	0	0	0
	1	Water	P1	C17	0	0	0	0
	1	Water	P1	C18	0	0	0	0
	1	PDJ	P4	T41	0	0	0	0
	1	PDJ	P4	T42	0	0	0	0
	1	PDJ	P4	T43	0	0	0	0
	1	PDJ	P4	T44	0	0	0	0
	1	PDJ	P4	T45	0	0	0	0
	1	PDJ	P4	T46	0	0	0	0
	1	PDJ	P4	T47	0	0	0	0
	1	PDJ	P4	T48	0	0	0	0
	1	PDJ	P6	T61	0	0	0	0
	1	PDJ	P6	T62	0	0	0	0
	1	PDJ	P6	T63	0	0	0	0
	1	PDJ	P6	T64	0	0	0	0
	1	PDJ	P6	T65	0	0	0	0
	1	PDJ	P6	T66	0	0	0	0
	1	PDJ	P6	T67	0	0	0	0
	1	PDJ	P6	T68	0	0	0	0
	1	Water	P8	C81	0	0	0	0
	1	Water	P8	C82	0	0	0	0
	1	Water	P8	C83	0	0	0	0
	1	Water	P8	C84	0	0	0	0
	1	Water	P8	C85	0	0	0	0
	1	Water	P8	C86	0	0	0	0
	1	Water	P8	C87	0	0	0	0
	1	Water	P8	C88	0	0	0	0
	1	Water	P9	C91	0	0	0	0
	1	Water	P9	C92	0	0	0	0
	1	Water	P9	C93	0	0	0	0
	1	Water	P9	C94	0	0	0	0
	1	Water	P9	C95	0	0	0	0
	1	Water	P9	C96	0	0	0	0
	1	Water	P9	C97	0	0	0	0
	1	Water	P9	C98	0	0	0	0
	1	PDJ	P11	T111	0	0	0	0
	1	PDJ	P11	T112	0	0	0	0
	1	PDJ	P11	T113	0	0	0	0
	1	PDJ	P11	T114	0	0	0	0
	1	PDJ	P11	T115	0	0	0	0
	1	PDJ	P11	T116	0	0	0	0
	1	PDJ	P11	T117	0	0	0	0
	1	PDJ	P11	T118	0	0	0	0
	2	Water	P1	C11	0	0	0	0
	2	Water	P1	C12	0	0	0	0
	2	Water	P1	C13	0	0	0	0
	2	Water	P1	C14	0	0	0	0
	2	Water	P1	C15	0	0	0	0
	2	Water	P1	C16	0	0	0	0
	2	Water	P1	C17	0	0	0	0
	2	Water	P1	C18	0	0	0	0
	2	PDJ	P4	T41	0	0	0	0
	2	PDJ	P4	T42	0	0	0	0
	2	PDJ	P4	T43	0	0	0	0
	2	PDJ	P4	T44	0	0	0	0
	2	PDJ	P4	T45	0	0	0	0
	2	PDJ	P4	T46	0	0	0	0
	2	PDJ	P4	T47	0	0	0	0
	2	PDJ	P4	T48	0	0	0	0
	2	PDJ	P6	T61	0	0	0	0
	2	PDJ	P6	T62	0	0	0	0
	2	PDJ	P6	T63	0	0	0	0
	2	PDJ	P6	T64	0	0	0	0
	2	PDJ	P6	T65	0	0	0	0
	2	PDJ	P6	T66	0	0	0	0
	2	PDJ	P6	T67	0	0	0	0
	2	PDJ	P6	T68	0	0	0	0
	2	Water	P8	C81	0	0	0	0
	2	Water	P8	C82	0	0	0	0
	2	Water	P8	C83	0	0	0	0
	2	Water	P8	C84	0	0	0	0
	2	Water	P8	C85	0	0	0	0
	2	Water	P8	C86	0	0	0	0
	2	Water	P8	C87	0	0	0	0
	2	Water	P8	C88	0	0	0	0
	2	Water	P9	C91	0	0	0	0
	2	Water	P9	C92	0	0	0	0
	2	Water	P9	C93	0	0	0	0
	2	Water	P9	C94	0	0	0	0
	2	Water	P9	C95	0	0	0	0
	2	Water	P9	C96	0	0	0	0
	2	Water	P9	C97	0	0	0	0
	2	Water	P9	C98	0	0	0	0
	2	PDJ	P11	T111	0	0	0	0
	2	PDJ	P11	T112	0	0	0	0
	2	PDJ	P11	T113	0	0	0	0
	2	PDJ	P11	T114	0	0	0	0
	2	PDJ	P11	T115	0	0	0	0
	2	PDJ	P11	T116	0	0	0	0
	2	PDJ	P11	T117	0	0	0	0
	2	PDJ	P11	T118	0	0	0	0
	3	Water	P1	C11	0	0	0	0
	3	Water	P1	C12	0	0	0	0
	3	Water	P1	C13	0	0	0	0
	3	Water	P1	C14	1	0	0	0
	3	Water	P1	C15	0	0	0	0
	3	Water	P1	C16	0	0	0	2
	3	Water	P1	C17	0	1	0	0
	3	Water	P1	C18	0	0	0	0
	3	PDJ	P4	T41	0	0	0	0
	3	PDJ	P4	T42	0	0	0	0
	3	PDJ	P4	T43	0	0	0	0
	3	PDJ	P4	T44	0	0	0	0
	3	PDJ	P4	T45	0	0	0	0
	3	PDJ	P4	T46	0	0	0	1
	3	PDJ	P4	T47	1	0	0	0
	3	PDJ	P4	T48	0	0	0	0
	3	PDJ	P6	T61	0	0	0	0
	3	PDJ	P6	T62	0	0	0	0
	3	PDJ	P6	T63	0	0	0	0
	3	PDJ	P6	T64	0	0	0	1
	3	PDJ	P6	T65	0	0	0	0
	3	PDJ	P6	T66	0	0	0	0
	3	PDJ	P6	T67	0	0	0	0
	3	PDJ	P6	T68	0	0	0	1
	3	Water	P8	C81	0	0	0	1
	3	Water	P8	C82	0	0	0	0
	3	Water	P8	C83	0	0	0	0
	3	Water	P8	C84	0	2	0	1
	3	Water	P8	C85	0	0	0	1
	3	Water	P8	C86	0	1	0	0
	3	Water	P8	C87	0	1	0	0
	3	Water	P8	C88	0	0	0	1
	3	Water	P9	C91	0	0	0	0
	3	Water	P9	C92	0	0	0	1
	3	Water	P9	C93	0	0	0	1
	3	Water	P9	C94	0	0	0	0
	3	Water	P9	C95	1	0	0	0
	3	Water	P9	C96	0	0	0	1
	3	Water	P9	C97	0	0	0	1
	3	Water	P9	C98	0	0	0	1
	3	PDJ	P11	T111	0	0	0	2
	3	PDJ	P11	T112	0	0	0	0
	3	PDJ	P11	T113	0	0	0	0
	3	PDJ	P11	T114	0	0	0	0
	3	PDJ	P11	T115	0	0	0	0
	3	PDJ	P11	T116	0	2	0	0
	3	PDJ	P11	T117	0	0	0	0
	3	PDJ	P11	T118	0	0	0	0
	4	Water	P1	C11	0	0	0	0
	4	Water	P1	C12	2	0	0	1
	4	Water	P1	C13	2	0	0	0
	4	Water	P1	C14	1	1	0	0
	4	Water	P1	C15	3	0	0	1
	4	Water	P1	C16	0	0	1	0
	4	Water	P1	C17	1	0	0	0
	4	Water	P1	C18	0	0	0	1
	4	PDJ	P4	T41	0	0	0	0
	4	PDJ	P4	T42	0	0	0	0
	4	PDJ	P4	T43	0	0	0	0
	4	PDJ	P4	T44	0	0	0	0
	4	PDJ	P4	T45	1	0	0	0
	4	PDJ	P4	T46	1	0	0	0
	4	PDJ	P4	T47	2	0	0	0
	4	PDJ	P4	T48	0	3	0	0
	4	PDJ	P6	T61	0	0	0	1
	4	PDJ	P6	T62	0	0	0	0
	4	PDJ	P6	T63	0	0	0	1
	4	PDJ	P6	T64	0	0	0	1
	4	PDJ	P6	T65	0	0	0	2
	4	PDJ	P6	T66	0	0	0	0
	4	PDJ	P6	T67	0	0	0	1
	4	PDJ	P6	T68	0	0	0	1
	4	Water	P8	C81	0	2	0	0
	4	Water	P8	C82	1	1	0	0
	4	Water	P8	C83	0	0	0	0
	4	Water	P8	C84	2	3	0	0
	4	Water	P8	C85	2	1	0	1
	4	Water	P8	C86	1	1	0	0
	4	Water	P8	C87	3	2	0	0
	4	Water	P8	C88	0	0	0	0
	4	Water	P9	C91	0	0	0	0
	4	Water	P9	C92	1	0	0	0
	4	Water	P9	C93	1	1	0	0
	4	Water	P9	C94	1	0	0	0
	4	Water	P9	C95	0	0	0	0
	4	Water	P9	C96	0	0	0	0
	4	Water	P9	C97	0	0	0	3
	4	Water	P9	C98	0	0	0	1
	4	PDJ	P11	T111	0	0	0	0
	4	PDJ	P11	T112	0	0	0	0
	4	PDJ	P11	T113	0	0	0	0
	4	PDJ	P11	T114	0	0	0	0
	4	PDJ	P11	T115	0	0	0	0
	4	PDJ	P11	T116	0	3	0	0
	4	PDJ	P11	T117	0	0	0	1
	4	PDJ	P11	T118	0	0	0	0
	5	Water	P1	C11	1	1	0	8
	5	Water	P1	C12	0	3	0	7
	5	Water	P1	C13	1	0	0	13
	5	Water	P1	C14	0	0	0	7
	5	Water	P1	C15	0	0	0	4
	5	Water	P1	C16	0	0	0	1
	5	Water	P1	C17	1	0	0	11
	5	Water	P1	C18	1	0	0	8
	5	PDJ	P4	T41	0	0	0	2
	5	PDJ	P4	T42	0	0	0	1
	5	PDJ	P4	T43	0	0	0	3
	5	PDJ	P4	T44	0	1	0	5
	5	PDJ	P4	T45	0	0	0	6
	5	PDJ	P4	T46	0	0	0	4
	5	PDJ	P4	T47	0	0	0	7
	5	PDJ	P4	T48	0	1	0	4
	5	PDJ	P6	T61	0	1	0	9
	5	PDJ	P6	T62	0	0	0	9
	5	PDJ	P6	T63	0	0	0	4
	5	PDJ	P6	T64	0	0	0	4
	5	PDJ	P6	T65	0	0	0	12
	5	PDJ	P6	T66	0	0	0	1
	5	PDJ	P6	T67	0	1	0	7
	5	PDJ	P6	T68	0	0	0	5
	5	Water	P8	C81	1	2	0	8
	5	Water	P8	C82	0	0	0	7
	5	Water	P8	C83	1	2	0	5
	5	Water	P8	C84	1	3	3	10
	5	Water	P8	C85	1	1	0	5
	5	Water	P8	C86	0	3	0	5
	5	Water	P8	C87	0	1	0	7
	5	Water	P8	C88	0	2	0	2
	5	Water	P9	C91	3	3	0	5
	5	Water	P9	C92	0	2	0	2
	5	Water	P9	C93	2	4	0	0
	5	Water	P9	C94	1	3	0	1
	5	Water	P9	C95	0	0	1	3
	5	Water	P9	C96	0	0	0	5
	5	Water	P9	C97	0	1	0	3
	5	Water	P9	C98	0	0	0	5
	5	PDJ	P11	T111	0	0	0	7
	5	PDJ	P11	T112	1	0	0	5
	5	PDJ	P11	T113	1	1	0	5
	5	PDJ	P11	T114	0	0	0	3
	5	PDJ	P11	T115	0	2	0	2
	5	PDJ	P11	T116	0	5	0	8
	5	PDJ	P11	T117	0	0	0	2
	5	PDJ	P11	T118	0	0	0	2
	7	Water	P1	C11	6	1	1	6
	7	Water	P1	C12	5	1	2	6
	7	Water	P1	C13	0	0	0	2
	7	Water	P1	C14	2	1	1	1
	7	Water	P1	C15	1	0	2	1
	7	Water	P1	C17	0	0	5	3
	7	PDJ	P4	T41	1	0	1	3
	7	PDJ	P4	T43	1	0	0	3
	7	PDJ	P4	T44	0	0	0	3
	7	PDJ	P4	T45	1	1	0	2
	7	PDJ	P4	T46	1	0	1	1
	7	PDJ	P4	T48	0	0	2	1
	7	PDJ	P6	T62	1	0	0	7
	7	PDJ	P6	T63	0	1	0	1
	7	PDJ	P6	T64	0	0	0	1
	7	PDJ	P6	T65	0	0	0	1
	7	PDJ	P6	T67	1	0	0	2
	7	PDJ	P6	T68	0	3	0	6
	7	Water	P8	C81	1	0	0	6
	7	Water	P8	C84	1	0	1	9
	7	Water	P8	C85	1	3	0	1
	7	Water	P8	C86	0	0	0	3
	7	Water	P8	C87	0	1	1	6
	7	Water	P8	C88	0	0	0	4
	7	Water	P9	C91	0	0	1	2
	7	Water	P9	C93	1	0	0	1
	7	Water	P9	C94	3	8	0	0
	7	Water	P9	C95	0	1	0	1
	7	Water	P9	C96	0	0	0	2
	7	Water	P9	C98	1	0	0	4
	7	PDJ	P11	T111	1	0	0	0
	7	PDJ	P11	T112	0	2	0	0
	7	PDJ	P11	T114	0	0	0	3
	7	PDJ	P11	T115	1	0	0	4
	7	PDJ	P11	T116	0	0	0	2
	7	PDJ	P11	T117	1	1	0	1
	8	Water	P1	C11	2	1	7	1
	8	Water	P1	C12	2	2	4	3
	8	Water	P1	C13	7	2	9	4
	8	Water	P1	C14	1	2	3	4
	8	Water	P1	C15	1	0	5	4
	8	Water	P1	C17	3	0	7	0
	8	PDJ	P4	T41	2	0	8	2
	8	PDJ	P4	T43	2	2	1	2
	8	PDJ	P4	T44	0	0	0	1
	8	PDJ	P4	T45	1	1	3	4
	8	PDJ	P4	T46	1	0	1	4
	8	PDJ	P4	T48	1	2	2	1
	8	PDJ	P6	T62	1	1	0	3
	8	PDJ	P6	T63	2	0	3	2
	8	PDJ	P6	T64	3	2	2	1
	8	PDJ	P6	T65	0	0	0	2
	8	PDJ	P6	T67	0	1	0	3
	8	PDJ	P6	T68	0	0	0	3
	8	Water	P8	C81	1	3	3	1
	8	Water	P8	C84	0	3	4	1
	8	Water	P8	C85	0	4	4	1
	8	Water	P8	C86	0	1	6	4
	8	Water	P8	C87	1	1	2	3
	8	Water	P8	C88	0	0	1	3
	8	Water	P9	C91	1	0	0	0
	8	Water	P9	C93	3	4	0	1
	8	Water	P9	C94	1	2	0	1
	8	Water	P9	C95	0	1	1	1
	8	Water	P9	C96	1	1	0	0
	8	Water	P9	C98	0	1	1	0
	8	PDJ	P11	T111	0	1	0	1
	8	PDJ	P11	T112	0	0	0	1
	8	PDJ	P11	T114	0	0	0	2
	8	PDJ	P11	T115	0	0	0	1
	8	PDJ	P11	T116	0	0	0	2
	8	PDJ	P11	T117	0	2	0	0
	9	Water	P1	C11	9	1	4	3
	9	Water	P1	C12	2	2	10	2
	9	Water	P1	C13	4	6	1	1
	9	Water	P1	C14	9	3	1	3
	9	Water	P1	C15	1	1	10	2
	9	Water	P1	C17	2	0	16	1
	9	PDJ	P4	T41	0	0	4	3
	9	PDJ	P4	T43	1	2	0	1
	9	PDJ	P4	T44	0	1	0	0
	9	PDJ	P4	T45	0	0	1	1
	9	PDJ	P4	T46	0	3	2	5
	9	PDJ	P4	T48	0	0	1	2
	9	PDJ	P6	T62	4	0	2	1
	9	PDJ	P6	T63	4	3	2	3
	9	PDJ	P6	T64	3	1	1	0
	9	PDJ	P6	T65	0	0	0	0
	9	PDJ	P6	T67	0	0	2	2
	9	PDJ	P6	T68	0	0	0	0
	9	Water	P8	C81	2	0	4	0
	9	Water	P8	C84	0	0	2	3
	9	Water	P8	C85	1	0	2	1
	9	Water	P8	C86	1	1	6	1
	9	Water	P8	C87	1	1	3	4
	9	Water	P8	C88	1	0	2	2
	9	Water	P9	C91	0	0	1	0
	9	Water	P9	C93	0	1	1	1
	9	Water	P9	C94	4	1	0	2
	9	Water	P9	C95	1	0	0	0
	9	Water	P9	C96	0	2	1	0
	9	Water	P9	C98	1	2	0	0
	9	PDJ	P11	T111	0	0	0	2
	9	PDJ	P11	T112	0	0	0	0
	9	PDJ	P11	T114	0	0	1	1
	9	PDJ	P11	T115	0	0	0	0
	9	PDJ	P11	T116	1	0	0	1
	9	PDJ	P11	T117	0	0	0	1
	10	Water	P1	C11	10	2	6	1
	10	Water	P1	C12	5	1	7	3
	10	Water	P1	C13	3	3	2	0
	10	Water	P1	C14	1	2	0	0
	10	Water	P1	C15	1	1	13	2
	10	Water	P1	C17	2	2	5	2
	10	PDJ	P4	T41	0	1	7	1
	10	PDJ	P4	T43	0	0	0	1
	10	PDJ	P4	T44	1	0	0	0
	10	PDJ	P4	T45	0	0	1	1
	10	PDJ	P4	T46	0	0	1	1
	10	PDJ	P4	T48	0	1	1	0
	10	PDJ	P6	T62	1	1	1	3
	10	PDJ	P6	T63	1	2	0	1
	10	PDJ	P6	T64	1	1	2	0
	10	PDJ	P6	T65	1	0	2	0
	10	PDJ	P6	T67	0	0	1	0
	10	PDJ	P6	T68	0	0	0	0
	10	Water	P8	C81	0	0	6	1
	10	Water	P8	C84	1	2	3	0
	10	Water	P8	C85	0	0	3	0
	10	Water	P8	C86	0	0	5	1
	10	Water	P8	C87	0	0	1	0
	10	Water	P8	C88	0	0	0	0
	10	Water	P9	C91	1	0	0	0
	10	Water	P9	C93	7	1	0	1
	10	Water	P9	C94	2	0	1	2
	10	Water	P9	C95	0	0	0	1
	10	Water	P9	C96	0	2	1	0
	10	Water	P9	C98	0	0	0	1
	10	PDJ	P11	T111	0	0	0	0
	10	PDJ	P11	T112	0	0	0	0
	10	PDJ	P11	T114	0	0	0	0
	10	PDJ	P11	T115	0	0	0	0
	10	PDJ	P11	T116	2	0	0	0
	10	PDJ	P11	T117	1	1	0	1
	11	Water	P1	C13	8	1	4	0
	11	Water	P1	C14	5	3	1	1
	11	Water	P1	C15	1	2	10	0
	11	Water	P1	C17	0	1	16	0
	11	PDJ	P4	T43	2	0	1	0
	11	PDJ	P4	T44	0	1	0	0
	11	PDJ	P4	T45	0	2	5	0
	11	PDJ	P4	T48	0	0	1	0
	11	PDJ	P6	T62	3	0	1	0
	11	PDJ	P6	T63	3	1	3	0
	11	PDJ	P6	T65	5	0	2	0
	11	PDJ	P6	T68	0	0	1	0
	11	Water	P8	C84	2	1	0	0
	11	Water	P8	C85	0	0	5	0
	11	Water	P8	C86	2	0	4	1
	11	Water	P8	C87	0	0	0	2
	11	Water	P9	C93	6	2	0	1
	11	Water	P9	C94	0	0	0	2
	11	Water	P9	C95	1	0	0	1
	11	Water	P9	C98	0	1	0	0
	11	PDJ	P11	T111	3	1	0	0
	11	PDJ	P11	T114	1	0	0	0
	11	PDJ	P11	T115	0	0	1	0
	11	PDJ	P11	T116	0	0	0	0

## Sheet: Figure 3
	The data on the square root transformed munber of aphids and mummies and the number of thrips, leaf-mining fly larvae, vegetable weevils, cabbage butterfly larvae, Hadeninae larvae, and Plusiinae larvae for Figure 3
	Day	Month	Treatment	Aphid	Mummy	Thrips	Leaf-mining fly	Vegetable weevils	Cabbage butterfly	Hadeninae	Plusiinae
	Oct 11th	Oct	Water	0	0	0	0	0	0	0	1
	Oct 11th	Oct	Water	0	0	0	0	0	0	0	1
	Oct 11th	Oct	Water	0	0	0	0	0	0	0	1
	Oct 11th	Oct	Water	0	0	0	0	0	0	0	1
	Oct 11th	Oct	Water	0	0	0	0	0	0	0	1
	Oct 11th	Oct	PDJ	0	0	0	0	0	0	0	1
	Oct 11th	Oct	PDJ	0	0	0	0	0	0	0	2
	Oct 11th	Oct	PDJ	0	0	0	0	0	0	0	1
	Oct 11th	Oct	PDJ	0	0	0	0	0	0	0	1
	Oct 11th	Oct	PDJ	0	0	0	0	0	0	0	1
	Oct 11th	Oct	PDJ	0	0	0	0	0	0	0	1
	Oct 11th	Oct	PDJ	0	0	0	0	0	0	0	1
	Oct 11th	Oct	PDJ	0	0	0	0	0	0	0	1
	Oct 18th	Oct	Water	0	0	0	0	0	0	1	0
	Oct 18th	Oct	Water	0	0	1	0	0	0	0	0
	Oct 18th	Oct	Water	0	0	0	0	0	0	1	0
	Oct 18th	Oct	Water	0	0	0	0	0	2	1	0
	Oct 18th	Oct	Water	0	0	0	1	0	0	0	0
	Oct 18th	Oct	Water	0	0	0	0	0	1	0	0
	Oct 18th	Oct	Water	0	0	0	2	0	1	0	0
	Oct 18th	Oct	Water	0	0	0	0	0	1	0	0
	Oct 18th	Oct	Water	0	0	0	1	0	0	0	0
	Oct 18th	Oct	Water	0	0	0	1	0	0	0	0
	Oct 18th	Oct	Water	0	0	0	0	0	1	0	0
	Oct 18th	Oct	Water	0	0	0	0	0	1	0	0
	Oct 18th	Oct	Water	0	0	0	0	0	1	0	0
	Oct 18th	Oct	Water	1.77828	0	1	0	0	0	2	0
	Oct 18th	Oct	Water	0	0	0	0	0	1	0	0
	Oct 18th	Oct	Water	0	0	0	0	0	1	0	0
	Oct 18th	Oct	Water	0	0	0	0	0	1	0	0
	Oct 18th	Oct	PDJ	0	0	0	0	0	0	1	0
	Oct 18th	Oct	PDJ	0	0	0	0	0	1	0	0
	Oct 18th	Oct	PDJ	0	0	1	0	0	0	0	0
	Oct 18th	Oct	PDJ	0	0	0	0	0	1	0	0
	Oct 18th	Oct	PDJ	0	0	0	0	0	0	1	0
	Oct 18th	Oct	PDJ	0	0	0	0	0	1	1	0
	Oct 18th	Oct	PDJ	0	0	0	0	0	2	0	0
	Oct 18th	Oct	PDJ	0	0	0	0	0	0	1	0
	Oct 18th	Oct	PDJ	0	0	0	0	0	0	1	0
	Oct 18th	Oct	PDJ	0	0	0	2	0	0	0	0
	Oct 25th	Oct	Water	0	0	0	0	0	0	1	0
	Oct 25th	Oct	Water	0	0	2	0	0	1	0	0
	Oct 25th	Oct	Water	0	0	2	0	0	0	1	0
	Oct 25th	Oct	Water	0	0	1	1	0	0	0	0
	Oct 25th	Oct	Water	0	0	3	0	0	1	0	1
	Oct 25th	Oct	Water	0	0	0	0	1	0	0	1
	Oct 25th	Oct	Water	0	0	1	0	0	0	0	0
	Oct 25th	Oct	Water	1.73205	0	0	0	0	1	0	1
	Oct 25th	Oct	Water	0	0	0	2	0	0	0	0
	Oct 25th	Oct	Water	0	0	1	1	0	0	0	0
	Oct 25th	Oct	Water	1	0	2	3	0	0	0	0
	Oct 25th	Oct	Water	1	0	2	1	0	1	1	1
	Oct 25th	Oct	Water	1	0	1	1	0	0	0	0
	Oct 25th	Oct	Water	0	0	3	2	0	0	0	0
	Oct 25th	Oct	Water	0	0	0	0	0	0	1	0
	Oct 25th	Oct	Water	0	0	1	0	0	0	0	0
	Oct 25th	Oct	Water	1.31607	0	1	1	0	0	0	0
	Oct 25th	Oct	Water	0	0	1	0	0	0	0	0
	Oct 25th	Oct	Water	1.82116	0	0	0	0	0	0	0
	Oct 25th	Oct	Water	0	0	0	0	0	3	0	0
	Oct 25th	Oct	Water	1.18921	0	0	0	0	1	0	0
	Oct 25th	Oct	PDJ	0	0	0	0	0	0	1	0
	Oct 25th	Oct	PDJ	0	0	1	0	0	0	0	0
	Oct 25th	Oct	PDJ	0	0	1	0	0	0	0	0
	Oct 25th	Oct	PDJ	1	0	2	0	0	0	0	0
	Oct 25th	Oct	PDJ	0	0	0	3	0	0	0	0
	Oct 25th	Oct	PDJ	0	0	0	0	0	1	0	0
	Oct 25th	Oct	PDJ	0	0	0	0	0	1	0	0
	Oct 25th	Oct	PDJ	0	0	0	0	0	1	0	0
	Oct 25th	Oct	PDJ	0	0	0	0	0	2	0	0
	Oct 25th	Oct	PDJ	1.49535	0	0	0	0	1	1	1
	Oct 25th	Oct	PDJ	0	0	0	0	0	1	0	0
	Oct 25th	Oct	PDJ	0	0	0	0	0	0	1	0
	Oct 25th	Oct	PDJ	0	0	0	3	0	0	0	0
	Oct 25th	Oct	PDJ	0	0	0	0	0	1	0	0
	Oct 4th	Oct	Water	0	0	0	0	0	0	0	1
	Oct 4th	Oct	PDJ	0	0	0	0	0	0	0	1
	Oct 4th	Oct	PDJ	0	0	0	0	0	0	0	1
	Oct 4th	Oct	PDJ	0	0	0	0	0	0	0	1
	Nov 1st	Nov	Water	1.18921	0	1	1	0	8	0	0
	Nov 1st	Nov	Water	0	0	0	3	0	7	0	0
	Nov 1st	Nov	Water	1.56508	0	1	0	0	13	0	1
	Nov 1st	Nov	Water	1	0	0	0	0	7	0	0
	Nov 1st	Nov	Water	1	0	0	0	0	4	0	1
	Nov 1st	Nov	Water	1.68179	0	0	0	0	1	0	0
	Nov 1st	Nov	Water	1.89883	0	1	0	0	11	0	0
	Nov 1st	Nov	Water	1.18921	0	1	0	0	8	0	0
	Nov 1st	Nov	Water	0	0	1	2	0	8	1	0
	Nov 1st	Nov	Water	0	0	0	0	0	7	0	0
	Nov 1st	Nov	Water	0	0	1	2	0	5	0	0
	Nov 1st	Nov	Water	1	0	1	3	3	10	0	0
	Nov 1st	Nov	Water	0	0	1	1	0	5	0	0
	Nov 1st	Nov	Water	0	0	0	3	0	5	0	0
	Nov 1st	Nov	Water	1.31607	0	0	1	0	7	0	0
	Nov 1st	Nov	Water	0	0	0	2	0	2	0	0
	Nov 1st	Nov	Water	0	0	3	3	0	5	0	0
	Nov 1st	Nov	Water	0	0	0	2	0	2	0	0
	Nov 1st	Nov	Water	0	0	2	4	0	0	0	1
	Nov 1st	Nov	Water	1.31607	0	1	3	0	1	0	0
	Nov 1st	Nov	Water	3.75117	0	0	0	1	3	1	0
	Nov 1st	Nov	Water	1.31607	0	0	0	0	5	0	0
	Nov 1st	Nov	Water	0	0	0	1	0	3	0	0
	Nov 1st	Nov	Water	1.41421	0	0	0	0	5	0	0
	Nov 1st	Nov	PDJ	0	0	0	0	0	2	0	0
	Nov 1st	Nov	PDJ	0	0	0	0	0	1	0	0
	Nov 1st	Nov	PDJ	0	0	0	0	0	3	0	0
	Nov 1st	Nov	PDJ	0	0	0	1	0	5	0	0
	Nov 1st	Nov	PDJ	0	0	0	0	0	6	0	0
	Nov 1st	Nov	PDJ	0	0	0	0	0	4	0	0
	Nov 1st	Nov	PDJ	0	0	0	0	0	7	2	0
	Nov 1st	Nov	PDJ	0	0	0	1	0	4	0	0
	Nov 1st	Nov	PDJ	1	0	0	1	0	9	0	0
	Nov 1st	Nov	PDJ	1.18921	0	0	0	0	9	0	0
	Nov 1st	Nov	PDJ	0	0	0	0	0	4	0	0
	Nov 1st	Nov	PDJ	0	0	0	0	0	4	0	0
	Nov 1st	Nov	PDJ	1	0	0	0	0	12	0	0
	Nov 1st	Nov	PDJ	0	0	0	0	0	1	1	0
	Nov 1st	Nov	PDJ	2.1407	0	0	1	0	7	0	0
	Nov 1st	Nov	PDJ	0	0	0	0	0	5	0	0
	Nov 1st	Nov	PDJ	1	0	0	0	0	7	0	0
	Nov 1st	Nov	PDJ	0	0	1	0	0	5	0	0
	Nov 1st	Nov	PDJ	0	0	1	1	0	5	0	0
	Nov 1st	Nov	PDJ	0	0	0	0	0	3	0	0
	Nov 1st	Nov	PDJ	1	0	0	2	0	2	0	0
	Nov 1st	Nov	PDJ	0	0	0	5	0	8	0	0
	Nov 1st	Nov	PDJ	1.31607	0	0	0	0	2	0	0
	Nov 1st	Nov	PDJ	0	0	0	0	0	2	0	0
	Nov 15th	Nov	Water	2.05977	0	6	1	1	6	0	1
	Nov 15th	Nov	Water	1.89883	0	5	1	2	6	0	0
	Nov 15th	Nov	Water	2.96226	0	0	0	0	2	0	0
	Nov 15th	Nov	Water	2.59002	0	2	1	1	1	0	0
	Nov 15th	Nov	Water	2.11474	0	1	0	2	1	0	0
	Nov 15th	Nov	Water	2.56075	0	0	0	5	3	0	0
	Nov 15th	Nov	Water	1.31607	1	1	0	0	6	0	0
	Nov 15th	Nov	Water	3.58944	0	1	0	1	9	0	0
	Nov 15th	Nov	Water	0	0	1	3	0	1	1	0
	Nov 15th	Nov	Water	0	0	0	0	0	3	0	0
	Nov 15th	Nov	Water	2.18994	0	0	1	1	6	1	0
	Nov 15th	Nov	Water	2.35961	0	0	0	0	4	0	0
	Nov 15th	Nov	Water	2.4323	0	0	0	1	2	0	0
	Nov 15th	Nov	Water	1.31607	0	1	0	0	1	0	0
	Nov 15th	Nov	Water	2.23607	1	3	8	0	0	0	0
	Nov 15th	Nov	Water	4.61852	1.56508	0	1	0	1	0	0
	Nov 15th	Nov	Water	2.85027	0	0	0	0	2	0	0
	Nov 15th	Nov	Water	1	0	1	0	0	4	1	0
	Nov 15th	Nov	PDJ	1.56508	0	1	0	1	3	0	0
	Nov 15th	Nov	PDJ	1.31607	0	1	0	0	3	0	0
	Nov 15th	Nov	PDJ	1.68179	0	0	0	0	3	0	0
	Nov 15th	Nov	PDJ	1	0	1	1	0	2	2	0
	Nov 15th	Nov	PDJ	1.89883	0	1	0	1	1	0	0
	Nov 15th	Nov	PDJ	0	0	0	0	2	1	0	1
	Nov 15th	Nov	PDJ	1.73205	1	1	0	0	7	0	0
	Nov 15th	Nov	PDJ	1.41421	0	0	1	0	1	1	0
	Nov 15th	Nov	PDJ	1.41421	0	0	0	0	1	1	0
	Nov 15th	Nov	PDJ	1	0	0	0	0	1	0	0
	Nov 15th	Nov	PDJ	2.21336	0	1	0	0	2	0	0
	Nov 15th	Nov	PDJ	2.21336	0	0	3	0	6	0	0
	Nov 15th	Nov	PDJ	1.68179	0	1	0	0	0	0	0
	Nov 15th	Nov	PDJ	1.18921	0	0	2	0	0	0	0
	Nov 15th	Nov	PDJ	1	0	0	0	0	3	0	0
	Nov 15th	Nov	PDJ	1	0	1	0	0	4	0	0
	Nov 15th	Nov	PDJ	0	0	0	0	0	2	0	0
	Nov 15th	Nov	PDJ	0	0	1	1	0	1	0	0
	Nov 22th	Nov	Water	2.57551	1	2	1	7	1	2	0
	Nov 22th	Nov	Water	2.97183	1	2	2	4	3	0	0
	Nov 22th	Nov	Water	4.53508	1.18921	7	2	9	4	0	0
	Nov 22th	Nov	Water	3.7885	1	1	2	3	4	0	0
	Nov 22th	Nov	Water	2.72327	1	1	0	5	4	0	0
	Nov 22th	Nov	Water	3.42121	1	3	0	7	0	0	0
	Nov 22th	Nov	Water	3.10542	0	1	3	3	1	2	0
	Nov 22th	Nov	Water	4.63869	1.18921	0	3	4	1	1	0
	Nov 22th	Nov	Water	2.4323	0	0	4	4	1	0	0
	Nov 22th	Nov	Water	2.61833	0	0	1	6	4	0	0
	Nov 22th	Nov	Water	2.75967	0	1	1	2	3	3	0
	Nov 22th	Nov	Water	3.38956	0	0	0	1	3	0	0
	Nov 22th	Nov	Water	3.26758	0	1	0	0	0	0	0
	Nov 22th	Nov	Water	2.77149	0	3	4	0	1	0	0
	Nov 22th	Nov	Water	2.65915	0	1	2	0	1	4	0
	Nov 22th	Nov	Water	4.68313	0	0	1	1	1	1	0
	Nov 22th	Nov	Water	2.87162	0	1	1	0	0	0	0
	Nov 22th	Nov	Water	2.72327	0	0	1	1	0	0	0
	Nov 22th	Nov	PDJ	3.31662	0	2	0	8	2	0	0
	Nov 22th	Nov	PDJ	3.28887	0	2	2	1	2	0	0
	Nov 22th	Nov	PDJ	2.46633	0	0	0	0	1	0	0
	Nov 22th	Nov	PDJ	2.34035	0	1	1	3	4	2	1
	Nov 22th	Nov	PDJ	2.16574	0	1	0	1	4	1	1
	Nov 22th	Nov	PDJ	2.46633	1.18921	1	2	2	1	0	1
	Nov 22th	Nov	PDJ	2.4323	0	1	1	0	3	1	0
	Nov 22th	Nov	PDJ	2.86101	0	2	0	3	2	0	0
	Nov 22th	Nov	PDJ	2.67235	0	3	2	2	1	1	0
	Nov 22th	Nov	PDJ	1.96799	0	0	0	0	2	0	0
	Nov 22th	Nov	PDJ	2.53044	0	0	1	0	3	0	0
	Nov 22th	Nov	PDJ	2.54573	0	0	0	0	3	0	0
	Nov 22th	Nov	PDJ	1.62658	0	0	1	0	1	0	0
	Nov 22th	Nov	PDJ	1.31607	0	0	0	0	1	1	0
	Nov 22th	Nov	PDJ	1.49535	0	0	0	0	2	0	0
	Nov 22th	Nov	PDJ	0	0	0	0	0	1	0	0
	Nov 22th	Nov	PDJ	2.3206	0	0	0	0	2	0	0
	Nov 22th	Nov	PDJ	1	0	0	2	0	0	0	0
	Nov 29th	Nov	Water	3.58402	1.49535	9	1	4	3	0	2
	Nov 29th	Nov	Water	3.3437	1.49535	2	2	10	2	0	0
	Nov 29th	Nov	Water	4.78446	1.77828	4	6	1	1	0	0
	Nov 29th	Nov	Water	4.93265	1.18921	9	3	1	3	0	0
	Nov 29th	Nov	Water	2.30033	1.41421	1	1	10	2	0	0
	Nov 29th	Nov	Water	4.02707	1.41421	2	0	16	1	0	0
	Nov 29th	Nov	Water	2.96226	1.62658	2	0	4	0	1	0
	Nov 29th	Nov	Water	5.07624	1.56508	0	0	2	3	0	0
	Nov 29th	Nov	Water	1.41421	1	1	0	2	1	1	0
	Nov 29th	Nov	Water	2.67235	1	1	1	6	1	0	1
	Nov 29th	Nov	Water	2.87162	1.18921	1	1	3	4	0	1
	Nov 29th	Nov	Water	4.10154	1	1	0	2	2	1	0
	Nov 29th	Nov	Water	4.08697	1.56508	0	0	1	0	1	0
	Nov 29th	Nov	Water	3.06281	1.31607	0	1	1	1	0	0
	Nov 29th	Nov	Water	3.25315	1.68179	4	1	0	2	1	0
	Nov 29th	Nov	Water	5.18543	2.03054	1	0	0	0	0	0
	Nov 29th	Nov	Water	3.45807	1.49535	0	2	1	0	0	0
	Nov 29th	Nov	Water	3.68302	1	1	2	0	0	0	0
	Nov 29th	Nov	PDJ	3.20109	1.31607	0	0	4	3	3	0
	Nov 29th	Nov	PDJ	2.85027	0	1	2	0	1	0	0
	Nov 29th	Nov	PDJ	2.30033	1	0	1	0	0	0	0
	Nov 29th	Nov	PDJ	2	0	0	0	1	1	0	1
	Nov 29th	Nov	PDJ	1.86121	1.41421	0	3	2	5	1	0
	Nov 29th	Nov	PDJ	1.89883	1	0	0	1	2	0	0
	Nov 29th	Nov	PDJ	2.3206	1.41421	4	0	2	1	0	0
	Nov 29th	Nov	PDJ	3.482	1	4	3	2	3	0	3
	Nov 29th	Nov	PDJ	3.33699	1	3	1	1	0	1	1
	Nov 29th	Nov	PDJ	2.1407	1.31607	0	0	0	0	0	1
	Nov 29th	Nov	PDJ	2.34035	1	0	0	2	2	0	0
	Nov 29th	Nov	PDJ	3.0274	1	0	0	0	0	0	0
	Nov 29th	Nov	PDJ	1.93434	1	0	0	0	2	1	0
	Nov 29th	Nov	PDJ	2.2581	1.18921	0	0	0	0	0	0
	Nov 29th	Nov	PDJ	1.73205	1	0	0	1	1	0	0
	Nov 29th	Nov	PDJ	2.05977	1	0	0	0	0	0	0
	Nov 29th	Nov	PDJ	2.59002	0	1	0	0	1	1	0
	Nov 29th	Nov	PDJ	1.86121	0	0	0	0	1	0	0
	Dec 13th	Dec	Water	6.91236	2.30033	8	1	4	0	1	0
	Dec 13th	Dec	Water	6.10815	2.18994	5	3	1	1	0	0
	Dec 13th	Dec	Water	3.58944	1.41421	1	2	10	0	0	0
	Dec 13th	Dec	Water	4.83612	2	0	1	16	0	1	0
	Dec 13th	Dec	Water	6.01154	3.23115	2	1	0	0	1	0
	Dec 13th	Dec	Water	3.20109	1.31607	0	0	5	0	0	0
	Dec 13th	Dec	Water	3.6267	1.56508	2	0	4	1	1	0
	Dec 13th	Dec	Water	4.94096	1.89883	0	0	0	2	1	0
	Dec 13th	Dec	Water	4.01167	1.62658	6	2	0	1	0	1
	Dec 13th	Dec	Water	4.58517	1.86121	0	0	0	2	0	0
	Dec 13th	Dec	Water	5.28135	2.23607	1	0	0	1	0	0
	Dec 13th	Dec	Water	4.76609	1.89883	0	1	0	0	0	0
	Dec 13th	Dec	PDJ	3.42744	1.68179	2	0	1	0	1	1
	Dec 13th	Dec	PDJ	3.42744	1.41421	0	1	0	0	1	0
	Dec 13th	Dec	PDJ	3.08859	1.96799	0	2	5	0	2	0
	Dec 13th	Dec	PDJ	2.9907	1.77828	0	0	1	0	0	0
	Dec 13th	Dec	PDJ	3.88156	1.31607	3	0	1	0	0	0
	Dec 13th	Dec	PDJ	4.1756	1.73205	3	1	3	0	0	1
	Dec 13th	Dec	PDJ	3.03637	1.41421	5	0	2	0	0	0
	Dec 13th	Dec	PDJ	3.77463	1.77828	0	0	1	0	0	0
	Dec 13th	Dec	PDJ	2.57551	1	3	1	0	0	0	0
	Dec 13th	Dec	PDJ	3.0274	1.18921	1	0	0	0	1	0
	Dec 13th	Dec	PDJ	3.95228	1.49535	0	0	1	0	0	0
	Dec 13th	Dec	PDJ	2.83941	1.49535	0	0	0	0	0	0
	Dec 6th	Dec	Water	3.61617	1.62658	10	2	6	1	1	2
	Dec 6th	Dec	Water	3.91115	1.49535	5	1	7	3	0	0
	Dec 6th	Dec	Water	5.65961	1.82116	3	3	2	0	1	0
	Dec 6th	Dec	Water	4.97379	1.68179	1	2	0	0	0	0
	Dec 6th	Dec	Water	3.60021	1.62658	1	1	13	2	0	0
	Dec 6th	Dec	Water	4.67581	1.77828	2	2	5	2	0	3
	Dec 6th	Dec	Water	3.33699	1.77828	0	0	6	1	1	0
	Dec 6th	Dec	Water	4.95335	2.35961	1	2	3	0	1	0
	Dec 6th	Dec	Water	2.92301	1	0	0	3	0	0	0
	Dec 6th	Dec	Water	2.89251	1.31607	0	0	5	1	1	0
	Dec 6th	Dec	Water	3.90276	1.56508	0	0	1	0	1	0
	Dec 6th	Dec	Water	4.21621	1.73205	0	0	0	0	0	0
	Dec 6th	Dec	Water	4.60065	1.77828	1	0	0	0	0	0
	Dec 6th	Dec	Water	3.54539	1.18921	7	1	0	1	0	2
	Dec 6th	Dec	Water	3.45807	1.68179	2	0	1	2	0	0
	Dec 6th	Dec	Water	4.96769	2.03054	0	0	0	1	0	0
	Dec 6th	Dec	Water	3.54539	1.56508	0	2	1	0	0	0
	Dec 6th	Dec	Water	4.24591	1.41421	0	0	0	1	1	1
	Dec 6th	Dec	PDJ	3.88156	1.56508	0	1	7	1	0	0
	Dec 6th	Dec	PDJ	2.9907	1	0	0	0	1	0	0
	Dec 6th	Dec	PDJ	2.77149	1.41421	1	0	0	0	0	0
	Dec 6th	Dec	PDJ	2.37841	1.68179	0	0	1	1	0	1
	Dec 6th	Dec	PDJ	2.11474	1.41421	0	0	1	1	0	0
	Dec 6th	Dec	PDJ	2.41474	0	0	1	1	0	0	0
	Dec 6th	Dec	PDJ	2.94283	1.41421	1	1	1	3	0	0
	Dec 6th	Dec	PDJ	3.5621	1.41421	1	2	0	1	0	1
	Dec 6th	Dec	PDJ	2.9907	1.31607	1	1	2	0	1	0
	Dec 6th	Dec	PDJ	2.41474	1.31607	1	0	2	0	0	0
	Dec 6th	Dec	PDJ	3.18573	1	0	0	1	0	1	0
	Dec 6th	Dec	PDJ	3.21622	0	0	0	0	0	0	0
	Dec 6th	Dec	PDJ	2.37841	1.41421	0	0	0	0	0	0
	Dec 6th	Dec	PDJ	3.13017	1.31607	0	0	0	0	0	0
	Dec 6th	Dec	PDJ	2.1407	1	0	0	0	0	2	0
	Dec 6th	Dec	PDJ	2.92301	1.31607	0	0	0	0	0	0
	Dec 6th	Dec	PDJ	3.12199	1	2	0	0	0	0	0
	Dec 6th	Dec	PDJ	2.21336	1	1	1	0	1	0	0
	The number of aphids and mummies was square root transformed.

## Sheet: Figure 4
	The data on the weights (g) of both the aboveground and belowground parts of Japanese radish plants for Figure 4
	Treatment	Block	Aboveground	Belowground
	Water	P1	0.73	2.42
	Water	P1	0.44	2.18
	Water	P1	0.59	2.4
	Water	P1	0.56	2.33
	Water	P1	0.51	1.34
	Water	P1	0.55	2.32
	Water	P1	0.5	1.81
	Water	P1	0.5	1.3
	PDJ	P4	0.45	1.89
	PDJ	P4	0.33	1.89
	PDJ	P4	0.43	1.61
	PDJ	P4	0.2	0.89
	PDJ	P4	0.51	1.69
	PDJ	P4	0.4	1.22
	PDJ	P4	0.32	1.6
	PDJ	P4	0.41	1.99
	PDJ	P6	0.43	2.29
	PDJ	P6	0.4	1.78
	PDJ	P6	0.43	1.62
	PDJ	P6	0.38	1.34
	PDJ	P6	0.49	1.4
	PDJ	P6	0.39	0.89
	PDJ	P6	0.49	1.2
	PDJ	P6	0.52	1.59
	Water	P8	0.52	1.7
	Water	P8	0.33	1.59
	Water	P8	0.31	1.49
	Water	P8	0.57	1.71
	Water	P8	0.51	2.01
	Water	P8	0.58	1.72
	Water	P8	0.49	1.8
	Water	P8	0.45	0.69
	Water	P9	0.41	1.3
	Water	P9	0.59	2.51
	Water	P9	0.58	2.57
	Water	P9	0.69	2.25
	Water	P9	0.42	1.3
	Water	P9	0.38	1.67
	Water	P9	0.61	1.69
	Water	P9	0.72	1.75
	PDJ	P11	0.2	1.29
	PDJ	P11	0.47	1.62
	PDJ	P11	0.38	1.42
	PDJ	P11	0.37	1.42
	PDJ	P11	0.41	1.6
	PDJ	P11	0.45	1.75
	PDJ	P11	0.36	1.24
	PDJ	P11	0.54	1.51

## Sheet: Figure5
	The data on the expression levels of genes for Figure 5
	Treatment	RsLOX	RsMYC2	RsPAL	RsPR1	RsPR2	RsPR3	Rsmyb28	Rsmyb29	Atcyp79b2	Atcyp79b3	RsTGG1a	RsTGG1b
	Water	6.34521	6.27253	2.78798	4.33648	3.63425	5.00766	5.53053	8.4749	4.91987	3.89579	9.63316	5.96467
	Water	2.03487	2.45638	3.1264	4.80552	8.37468	4.17897	1.88854	1.53445	2.40926	2.20097	1.87138	2.19571
	Water	1.57755	2.05682	7.29467	2.84944	2.14655	2.81443	2.52887	0.781817	3.13048	3.28053	1.32394	2.50758
	Water	5.35002	3.50597	2.42989	2.7937	1.17432	3.10697	3.84724	4.07095	2.67786	3.03252	2.40264	4.93364
	Water	4.03014	3.4004	1.3555		2.12464	2.27057	2.76937	1.78404	4.2829	4.22194	0.465917	3.05543
	PDJ	0.0314196	0.0398747	4.61919	0.205594	0.200307	0.086107	3.97509	0.962568	0.00200048	0.0185211	0.605145	0.322286
	PDJ	0.0346092	0.0594215	4.28102	1.01174	1.56176	0.785194	2.62485	0.669049	0.00195232	0.0166211	0.183492	0.259856
	PDJ	0.0118959	0.0411759	1.73047	0.195696	0.513445	0.173992	4.6899	1.87676	0.00068474	0.00922955	0.762464	0.498766
	PDJ	0.0225542	0.128209	2.34363	2.42548	4.56971	1.46522	4.26812	1.23069	0.00457131	0.0348777	0.396696	0.221049
	PDJ	0.128425	0.0793369	5.32723	0.407036	0.171985	0.281293	5.07559	0.944537	0.000875629	0.0105702	0.819842	0.672883

## Sheet: Table1 and Supplimentl Figure3
	The data on relative peak areas of the volatiles emitted from Japanese radish plants for Table 1 and Supplymental Figure 3
	Treatment	ID	Myrcene	(Z)-3-hexen-1-yl acetate	(E)-4,8-dimethyl-1,3,7-nonatriene	Menthol	Methyl salicylate	alpha-copaene	Germacrene D	(E)-beta-caryophyllene	4-methylthio-3-butenyl isothiocyanate	alpha-humulene	(E,E)-alpha-Farnesene	caryophyllene oxide	unknown terpenoid
	Water	W1	7.9456e-05	0.00108903	0.000153774	0.00104203	6.70775e-05	5.94958e-05	4.69583e-05	0.00138304	0.00110791	0	4.0794e-05	0	0.00832016
	Water	W2	0.000178611	0.00282914	7.34588e-05	0.00105225	4.30789e-05	8.79145e-05	4.84514e-05	0.0011426	1.42454e-05	0	3.31189e-05	0.000175836	0.00321986
	Water	W3	0.000109946	0.00115364	0.000146388	0.00083865	6.47716e-05	7.76652e-05	3.43262e-05	0.000346373	0.000160772	0	3.88828e-05	0.000144174	0.00234908
	Water	W4	0.000196094	0.000890508	0.000211337	0.000851265	0.000111666	0.000164519	0.000108991	0.00117678	0.000328189	0	7.2446e-05	0.000102127	0.00244353
	Water	W5	0.000134693	0.000728716	0.000207574	0.000987369	0.000169634	0.00013377	6.50854e-05	0.00189114	8.8288e-05	0	8.23895e-05	0.000190217	0.00219128
	PDJ	P1	0.000496064	0.00122139	0.0430873	0.000860182	0.000972762	0.00218454	0.000552771	0.176971	2.65907e-05	0.00721661	0.00898626	0.00290988	0.00201313
	PDJ	P2	0.000398798	0.00126262	0.0528691	0.00120182	0.00148216	0.00204031	0.00051192	0.157555	9.92083e-06	0.00654197	0.00583481	0.00246207	0.00318506
	PDJ	P3	0.000393771	0.00083309	0.025628	0.00113203	0.000423325	0.0018525	0.000467227	0.176211	0.00205998	0.00704147	0.00677114	0.00188264	0.00199849
	PDJ	P4	0.000432525	0.00286459	0.0249597	0.00106756	0.00110669	0.00181109	0.000454208	0.157288	9.60951e-05	0.00616125	0.0091668	0.00314176	0.00121344
	PDJ	P5	0.000372357	0.00105552	0.0728037	0.00113362	0.00143463	0.0023016	0.000632996	0.220837	6.63689e-05	0.00961831	0.00872776	0.00324302	0.00257395

## Sheet: Supplemental_Figure S2AB
	The data on the occurrence of Hadeninae larvae and Plusiinae larvae on Japanese radish plants for Supplimental Figure 2
	Week	Treatment	Block	Plant	Hadeninae	Plusiinae
	1	Water	P1	C11	0	0
	1	Water	P1	C12	0	0
	1	Water	P1	C13	0	0
	1	Water	P1	C14	0	0
	1	Water	P1	C15	0	0
	1	Water	P1	C16	0	0
	1	Water	P1	C17	0	0
	1	Water	P1	C18	0	0
	1	PDJ	P4	T41	0	0
	1	PDJ	P4	T42	0	0
	1	PDJ	P4	T43	0	0
	1	PDJ	P4	T44	0	0
	1	PDJ	P4	T45	0	0
	1	PDJ	P4	T46	0	0
	1	PDJ	P4	T47	0	0
	1	PDJ	P4	T48	0	0
	1	PDJ	P6	T61	0	0
	1	PDJ	P6	T62	0	0
	1	PDJ	P6	T63	0	1
	1	PDJ	P6	T64	0	0
	1	PDJ	P6	T65	0	1
	1	PDJ	P6	T66	0	0
	1	PDJ	P6	T67	0	0
	1	PDJ	P6	T68	0	0
	1	Water	P8	C81	0	0
	1	Water	P8	C82	0	0
	1	Water	P8	C83	0	0
	1	Water	P8	C84	0	0
	1	Water	P8	C85	0	0
	1	Water	P8	C86	0	0
	1	Water	P8	C87	0	0
	1	Water	P8	C88	0	0
	1	Water	P9	C91	0	0
	1	Water	P9	C92	0	0
	1	Water	P9	C93	0	0
	1	Water	P9	C94	0	0
	1	Water	P9	C95	0	0
	1	Water	P9	C96	0	0
	1	Water	P9	C97	0	0
	1	Water	P9	C98	0	1
	1	PDJ	P11	T111	0	0
	1	PDJ	P11	T112	0	0
	1	PDJ	P11	T113	0	1
	1	PDJ	P11	T114	0	0
	1	PDJ	P11	T115	0	0
	1	PDJ	P11	T116	0	0
	1	PDJ	P11	T117	0	0
	1	PDJ	P11	T118	0	0
	2	Water	P1	C11	0	1
	2	Water	P1	C12	0	0
	2	Water	P1	C13	0	0
	2	Water	P1	C14	0	0
	2	Water	P1	C15	0	1
	2	Water	P1	C16	0	1
	2	Water	P1	C17	0	0
	2	Water	P1	C18	0	0
	2	PDJ	P4	T41	0	0
	2	PDJ	P4	T42	0	1
	2	PDJ	P4	T43	0	2
	2	PDJ	P4	T44	0	0
	2	PDJ	P4	T45	0	0
	2	PDJ	P4	T46	0	0
	2	PDJ	P4	T47	0	0
	2	PDJ	P4	T48	0	0
	2	PDJ	P6	T61	0	0
	2	PDJ	P6	T62	0	0
	2	PDJ	P6	T63	0	1
	2	PDJ	P6	T64	0	0
	2	PDJ	P6	T65	0	1
	2	PDJ	P6	T66	0	0
	2	PDJ	P6	T67	0	1
	2	PDJ	P6	T68	0	0
	2	Water	P8	C81	0	0
	2	Water	P8	C82	0	1
	2	Water	P8	C83	0	0
	2	Water	P8	C84	0	0
	2	Water	P8	C85	0	0
	2	Water	P8	C86	0	0
	2	Water	P8	C87	0	0
	2	Water	P8	C88	0	0
	2	Water	P9	C91	0	0
	2	Water	P9	C92	0	0
	2	Water	P9	C93	0	0
	2	Water	P9	C94	0	0
	2	Water	P9	C95	0	1
	2	Water	P9	C96	0	0
	2	Water	P9	C97	0	0
	2	Water	P9	C98	0	0
	2	PDJ	P11	T111	0	0
	2	PDJ	P11	T112	0	0
	2	PDJ	P11	T113	0	1
	2	PDJ	P11	T114	0	0
	2	PDJ	P11	T115	0	1
	2	PDJ	P11	T116	0	0
	2	PDJ	P11	T117	0	1
	2	PDJ	P11	T118	0	0
	3	Water	P1	C11	1	0
	3	Water	P1	C12	0	0
	3	Water	P1	C13	0	0
	3	Water	P1	C14	0	0
	3	Water	P1	C15	1	0
	3	Water	P1	C16	1	0
	3	Water	P1	C17	0	0
	3	Water	P1	C18	0	0
	3	PDJ	P4	T41	0	0
	3	PDJ	P4	T42	0	0
	3	PDJ	P4	T43	1	0
	3	PDJ	P4	T44	0	0
	3	PDJ	P4	T45	0	0
	3	PDJ	P4	T46	0	0
	3	PDJ	P4	T47	0	0
	3	PDJ	P4	T48	0	0
	3	PDJ	P6	T61	0	0
	3	PDJ	P6	T62	0	0
	3	PDJ	P6	T63	0	0
	3	PDJ	P6	T64	0	0
	3	PDJ	P6	T65	0	0
	3	PDJ	P6	T66	0	0
	3	PDJ	P6	T67	1	0
	3	PDJ	P6	T68	1	0
	3	Water	P8	C81	0	0
	3	Water	P8	C82	0	0
	3	Water	P8	C83	0	0
	3	Water	P8	C84	0	0
	3	Water	P8	C85	0	0
	3	Water	P8	C86	0	0
	3	Water	P8	C87	0	0
	3	Water	P8	C88	0	0
	3	Water	P9	C91	0	0
	3	Water	P9	C92	0	0
	3	Water	P9	C93	0	0
	3	Water	P9	C94	0	0
	3	Water	P9	C95	2	0
	3	Water	P9	C96	0	0
	3	Water	P9	C97	0	0
	3	Water	P9	C98	0	0
	3	PDJ	P11	T111	0	0
	3	PDJ	P11	T112	0	0
	3	PDJ	P11	T113	1	0
	3	PDJ	P11	T114	0	0
	3	PDJ	P11	T115	1	0
	3	PDJ	P11	T116	0	0
	3	PDJ	P11	T117	0	0
	3	PDJ	P11	T118	0	0
	4	Water	P1	C11	1	0
	4	Water	P1	C12	0	0
	4	Water	P1	C13	1	0
	4	Water	P1	C14	0	0
	4	Water	P1	C15	0	1
	4	Water	P1	C16	0	1
	4	Water	P1	C17	0	0
	4	Water	P1	C18	0	1
	4	PDJ	P4	T41	0	0
	4	PDJ	P4	T42	0	0
	4	PDJ	P4	T43	1	0
	4	PDJ	P4	T44	0	0
	4	PDJ	P4	T45	0	0
	4	PDJ	P4	T46	0	0
	4	PDJ	P4	T47	0	0
	4	PDJ	P4	T48	0	0
	4	PDJ	P6	T61	0	0
	4	PDJ	P6	T62	0	0
	4	PDJ	P6	T63	0	0
	4	PDJ	P6	T64	0	0
	4	PDJ	P6	T65	0	0
	4	PDJ	P6	T66	0	0
	4	PDJ	P6	T67	1	1
	4	PDJ	P6	T68	0	0
	4	Water	P8	C81	0	0
	4	Water	P8	C82	0	0
	4	Water	P8	C83	0	0
	4	Water	P8	C84	0	0
	4	Water	P8	C85	1	1
	4	Water	P8	C86	0	0
	4	Water	P8	C87	0	0
	4	Water	P8	C88	0	0
	4	Water	P9	C91	1	0
	4	Water	P9	C92	0	0
	4	Water	P9	C93	0	0
	4	Water	P9	C94	0	0
	4	Water	P9	C95	0	0
	4	Water	P9	C96	0	0
	4	Water	P9	C97	0	0
	4	Water	P9	C98	0	0
	4	PDJ	P11	T111	0	0
	4	PDJ	P11	T112	0	0
	4	PDJ	P11	T113	0	0
	4	PDJ	P11	T114	0	0
	4	PDJ	P11	T115	1	0
	4	PDJ	P11	T116	0	0
	4	PDJ	P11	T117	0	0
	4	PDJ	P11	T118	0	0
	5	Water	P1	C11	0	0
	5	Water	P1	C12	0	0
	5	Water	P1	C13	0	1
	5	Water	P1	C14	0	0
	5	Water	P1	C15	0	1
	5	Water	P1	C16	0	0
	5	Water	P1	C17	0	0
	5	Water	P1	C18	0	0
	5	PDJ	P4	T41	0	0
	5	PDJ	P4	T42	0	0
	5	PDJ	P4	T43	0	0
	5	PDJ	P4	T44	0	0
	5	PDJ	P4	T45	0	0
	5	PDJ	P4	T46	0	0
	5	PDJ	P4	T47	2	0
	5	PDJ	P4	T48	0	0
	5	PDJ	P6	T61	0	0
	5	PDJ	P6	T62	0	0
	5	PDJ	P6	T63	0	0
	5	PDJ	P6	T64	0	0
	5	PDJ	P6	T65	0	0
	5	PDJ	P6	T66	1	0
	5	PDJ	P6	T67	0	0
	5	PDJ	P6	T68	0	0
	5	Water	P8	C81	1	0
	5	Water	P8	C82	0	0
	5	Water	P8	C83	0	0
	5	Water	P8	C84	0	0
	5	Water	P8	C85	0	0
	5	Water	P8	C86	0	0
	5	Water	P8	C87	0	0
	5	Water	P8	C88	0	0
	5	Water	P9	C91	0	0
	5	Water	P9	C92	0	0
	5	Water	P9	C93	0	1
	5	Water	P9	C94	0	0
	5	Water	P9	C95	1	0
	5	Water	P9	C96	0	0
	5	Water	P9	C97	0	0
	5	Water	P9	C98	0	0
	5	PDJ	P11	T111	0	0
	5	PDJ	P11	T112	0	0
	5	PDJ	P11	T113	0	0
	5	PDJ	P11	T114	0	0
	5	PDJ	P11	T115	0	0
	5	PDJ	P11	T116	0	0
	5	PDJ	P11	T117	0	0
	5	PDJ	P11	T118	0	0
	7	Water	P1	C11	0	1
	7	Water	P1	C12	0	0
	7	Water	P1	C13	0	0
	7	Water	P1	C14	0	0
	7	Water	P1	C15	0	0
	7	Water	P1	C17	0	0
	7	PDJ	P4	T41	0	0
	7	PDJ	P4	T43	0	0
	7	PDJ	P4	T44	0	0
	7	PDJ	P4	T45	2	0
	7	PDJ	P4	T46	0	0
	7	PDJ	P4	T48	0	1
	7	PDJ	P6	T62	0	0
	7	PDJ	P6	T63	1	0
	7	PDJ	P6	T64	1	0
	7	PDJ	P6	T65	0	0
	7	PDJ	P6	T67	0	0
	7	PDJ	P6	T68	0	0
	7	Water	P8	C81	0	0
	7	Water	P8	C84	0	0
	7	Water	P8	C85	1	0
	7	Water	P8	C86	0	0
	7	Water	P8	C87	1	0
	7	Water	P8	C88	0	0
	7	Water	P9	C91	0	0
	7	Water	P9	C93	0	0
	7	Water	P9	C94	0	0
	7	Water	P9	C95	0	0
	7	Water	P9	C96	0	0
	7	Water	P9	C98	1	0
	7	PDJ	P11	T111	0	0
	7	PDJ	P11	T112	0	0
	7	PDJ	P11	T114	0	0
	7	PDJ	P11	T115	0	0
	7	PDJ	P11	T116	0	0
	7	PDJ	P11	T117	0	0
	8	Water	P1	C11	2	0
	8	Water	P1	C12	0	0
	8	Water	P1	C13	0	0
	8	Water	P1	C14	0	0
	8	Water	P1	C15	0	0
	8	Water	P1	C17	0	0
	8	PDJ	P4	T41	0	0
	8	PDJ	P4	T43	0	0
	8	PDJ	P4	T44	0	0
	8	PDJ	P4	T45	2	1
	8	PDJ	P4	T46	1	1
	8	PDJ	P4	T48	0	1
	8	PDJ	P6	T62	1	0
	8	PDJ	P6	T63	0	0
	8	PDJ	P6	T64	1	0
	8	PDJ	P6	T65	0	0
	8	PDJ	P6	T67	0	0
	8	PDJ	P6	T68	0	0
	8	Water	P8	C81	2	0
	8	Water	P8	C84	1	0
	8	Water	P8	C85	0	0
	8	Water	P8	C86	0	0
	8	Water	P8	C87	3	0
	8	Water	P8	C88	0	0
	8	Water	P9	C91	0	0
	8	Water	P9	C93	0	0
	8	Water	P9	C94	4	0
	8	Water	P9	C95	1	0
	8	Water	P9	C96	0	0
	8	Water	P9	C98	0	0
	8	PDJ	P11	T111	0	0
	8	PDJ	P11	T112	1	0
	8	PDJ	P11	T114	0	0
	8	PDJ	P11	T115	0	0
	8	PDJ	P11	T116	0	0
	8	PDJ	P11	T117	0	0
	9	Water	P1	C11	0	2
	9	Water	P1	C12	0	0
	9	Water	P1	C13	0	0
	9	Water	P1	C14	0	0
	9	Water	P1	C15	0	0
	9	Water	P1	C17	0	0
	9	PDJ	P4	T41	3	0
	9	PDJ	P4	T43	0	0
	9	PDJ	P4	T44	0	0
	9	PDJ	P4	T45	0	1
	9	PDJ	P4	T46	1	0
	9	PDJ	P4	T48	0	0
	9	PDJ	P6	T62	0	0
	9	PDJ	P6	T63	0	3
	9	PDJ	P6	T64	1	1
	9	PDJ	P6	T65	0	1
	9	PDJ	P6	T67	0	0
	9	PDJ	P6	T68	0	0
	9	Water	P8	C81	1	0
	9	Water	P8	C84	0	0
	9	Water	P8	C85	1	0
	9	Water	P8	C86	0	1
	9	Water	P8	C87	0	1
	9	Water	P8	C88	1	0
	9	Water	P9	C91	1	0
	9	Water	P9	C93	0	0
	9	Water	P9	C94	1	0
	9	Water	P9	C95	0	0
	9	Water	P9	C96	0	0
	9	Water	P9	C98	0	0
	9	PDJ	P11	T111	1	0
	9	PDJ	P11	T112	0	0
	9	PDJ	P11	T114	0	0
	9	PDJ	P11	T115	0	0
	9	PDJ	P11	T116	1	0
	9	PDJ	P11	T117	0	0
	10	Water	P1	C11	1	2
	10	Water	P1	C12	0	0
	10	Water	P1	C13	1	0
	10	Water	P1	C14	0	0
	10	Water	P1	C15	0	0
	10	Water	P1	C17	0	3
	10	PDJ	P4	T41	0	0
	10	PDJ	P4	T43	0	0
	10	PDJ	P4	T44	0	0
	10	PDJ	P4	T45	0	1
	10	PDJ	P4	T46	0	0
	10	PDJ	P4	T48	0	0
	10	PDJ	P6	T62	0	0
	10	PDJ	P6	T63	0	1
	10	PDJ	P6	T64	1	0
	10	PDJ	P6	T65	0	0
	10	PDJ	P6	T67	1	0
	10	PDJ	P6	T68	0	0
	10	Water	P8	C81	1	0
	10	Water	P8	C84	1	0
	10	Water	P8	C85	0	0
	10	Water	P8	C86	1	0
	10	Water	P8	C87	1	0
	10	Water	P8	C88	0	0
	10	Water	P9	C91	0	0
	10	Water	P9	C93	0	2
	10	Water	P9	C94	0	0
	10	Water	P9	C95	0	0
	10	Water	P9	C96	0	0
	10	Water	P9	C98	1	1
	10	PDJ	P11	T111	0	0
	10	PDJ	P11	T112	0	0
	10	PDJ	P11	T114	2	0
	10	PDJ	P11	T115	0	0
	10	PDJ	P11	T116	0	0
	10	PDJ	P11	T117	0	0
	11	Water	P1	C13	1	0
	11	Water	P1	C14	0	0
	11	Water	P1	C15	0	0
	11	Water	P1	C17	1	0
	11	PDJ	P4	T43	1	1
	11	PDJ	P4	T44	1	0
	11	PDJ	P4	T45	2	0
	11	PDJ	P4	T48	0	0
	11	PDJ	P6	T62	0	0
	11	PDJ	P6	T63	0	1
	11	PDJ	P6	T65	0	0
	11	PDJ	P6	T68	0	0
	11	Water	P8	C84	1	0
	11	Water	P8	C85	0	0
	11	Water	P8	C86	1	0
	11	Water	P8	C87	1	0
	11	Water	P9	C93	0	1
	11	Water	P9	C94	0	0
	11	Water	P9	C95	0	0
	11	Water	P9	C98	0	0
	11	PDJ	P11	T111	0	0
	11	PDJ	P11	T114	1	0
	11	PDJ	P11	T115	0	0
	11	PDJ	P11	T116	0	0
